# Supplementary material for: Zingiber chengii (Zingiberaceae), a new species from Taiwan
Source: PhytoKeys. 2020 Jan 15;139:1–11. doi: 10.3897/phytokeys.139.37294 (PMC6976689; doi:10.3897/phytokeys.139.37294)
Supplement: XML Treatment for Zingiber chengii [file phytokeys.139.37294-treatment1.xml]

<!DOCTYPE tp:taxon-treatment
  PUBLIC "-//TaxonX//DTD Taxonomic Treatment Publishing DTD v0 20100105//EN" "tax-treatment-NSO.dtd">
<tp:taxon-treatment xmlns:tp="http://www.plazi.org/taxpub"><tp:treatment-meta><kwd-group><label>Taxon classification</label><kwd><named-content xmlns:xlink="http://www.w3.org/1999/xlink" content-type="kingdom">Plantae</named-content></kwd><kwd><named-content xmlns:xlink="http://www.w3.org/1999/xlink" content-type="order">Zingiberales</named-content></kwd><kwd><named-content xmlns:xlink="http://www.w3.org/1999/xlink" content-type="family">Zingiberaceae</named-content></kwd></kwd-group><mixed-citation publication-type="journal"><person-group><name><surname>Wang</surname><given-names>Chiu-Mei</given-names></name><name><surname>Lin</surname><given-names>Yuan-Chien</given-names></name><name><surname>Tseng</surname><given-names>Yen-Hsueh</given-names></name></person-group><article-title><italic><tp:taxon-name><tp:taxon-name-part taxon-name-part-type="genus" reg="Zingiber">Zingiber</tp:taxon-name-part> <tp:taxon-name-part taxon-name-part-type="species" reg="chengii">chengii</tp:taxon-name-part></tp:taxon-name></italic> (<tp:taxon-name><tp:taxon-name-part taxon-name-part-type="family">Zingiberaceae</tp:taxon-name-part></tp:taxon-name>), a new species from Taiwan</article-title><source>PhytoKeys</source><day>15</day><month>1</month><year>2020</year><volume>139</volume><fpage>1</fpage><lpage>11</lpage><pub-id pub-id-type="doi">10.3897/phytokeys.139.37294</pub-id></mixed-citation></tp:treatment-meta><tp:nomenclature><tp:taxon-name><object-id xmlns:xlink="http://www.w3.org/1999/xlink" content-type="arpha" xlink:type="simple">2AEBBFFC-E079-5F09-8972-44F53B242E43</object-id>
            <tp:taxon-name-part taxon-name-part-type="genus" reg="Zingiber">Zingiber</tp:taxon-name-part>
            <tp:taxon-name-part taxon-name-part-type="species" reg="chengii">chengii</tp:taxon-name-part>
            <object-id xmlns:xlink="http://www.w3.org/1999/xlink" content-type="ipni" xlink:type="simple">urn:lsid:ipni.org:names:77204420-1</object-id>
          </tp:taxon-name><tp:taxon-authority>Y.H.Tseng, C.M.Wang, &amp; Y.C.Lin</tp:taxon-authority><tp:taxon-status xmlns:xlink="http://www.w3.org/1999/xlink" xlink:type="simple">sp. nov.</tp:taxon-status><xref ref-type="fig" rid="F1">Figs 1</xref><xref ref-type="fig" rid="F2">, 2</xref><xref ref-type="fig" rid="F3">, 3</xref><xref ref-type="fig" rid="F4">, 4</xref><xref ref-type="fig" rid="F5">, 5</xref></tp:nomenclature><tp:treatment-sec sec-type="diagnosis" id="SECID0E6KAC"><title>Diagnosis.</title><p><italic><tp:taxon-name><tp:taxon-name-part taxon-name-part-type="genus" reg="Zingiber">Zingiber</tp:taxon-name-part> <tp:taxon-name-part taxon-name-part-type="species" reg="chengii">chengii</tp:taxon-name-part></tp:taxon-name></italic> sp. nov. is morphologically similar to its Taiwanese congeners. However, the new species can be distinguished from them by its deciduous leafy shoots while those of <italic><tp:taxon-name><tp:taxon-name-part taxon-name-part-type="genus" reg="Zingiber">Z.</tp:taxon-name-part> <tp:taxon-name-part taxon-name-part-type="species" reg="kawagoii">kawagoii</tp:taxon-name-part></tp:taxon-name></italic>, <italic><tp:taxon-name><tp:taxon-name-part taxon-name-part-type="genus" reg="Zingiber">Z.</tp:taxon-name-part> <tp:taxon-name-part taxon-name-part-type="species" reg="oligophyllum">oligophyllum</tp:taxon-name-part></tp:taxon-name></italic> and <italic><tp:taxon-name><tp:taxon-name-part taxon-name-part-type="genus" reg="Zingiber">Z.</tp:taxon-name-part> <tp:taxon-name-part taxon-name-part-type="species" reg="shuanglongense">shuanglongense</tp:taxon-name-part></tp:taxon-name></italic> are evergreen; <italic><tp:taxon-name><tp:taxon-name-part taxon-name-part-type="genus" reg="Zingiber">Z.</tp:taxon-name-part> <tp:taxon-name-part taxon-name-part-type="species" reg="chengii">chengii</tp:taxon-name-part></tp:taxon-name></italic> has narrow lanceolate to linear leaves, whereas <italic><tp:taxon-name><tp:taxon-name-part taxon-name-part-type="genus" reg="Zingiber">Z.</tp:taxon-name-part> <tp:taxon-name-part taxon-name-part-type="species" reg="kawagoi">kawagoi</tp:taxon-name-part></tp:taxon-name></italic> and <italic><tp:taxon-name><tp:taxon-name-part taxon-name-part-type="genus" reg="Zingiber">Z.</tp:taxon-name-part> <tp:taxon-name-part taxon-name-part-type="species" reg="shuanglongense">shuanglongense</tp:taxon-name-part></tp:taxon-name></italic> have ovate to lanceolate ones; except <italic><tp:taxon-name><tp:taxon-name-part taxon-name-part-type="genus" reg="Zingiber">Z.</tp:taxon-name-part> <tp:taxon-name-part taxon-name-part-type="species" reg="oligophyllum">oligophyllum</tp:taxon-name-part></tp:taxon-name></italic>, which has yellow flowers, all native species of Taiwan have reddish-purple flowers; each spike of <italic><tp:taxon-name><tp:taxon-name-part taxon-name-part-type="genus" reg="Zingiber">Z.</tp:taxon-name-part> <tp:taxon-name-part taxon-name-part-type="species" reg="chengii">chengii</tp:taxon-name-part></tp:taxon-name></italic> bears 1−3 flowers, whereas spikes of <italic><tp:taxon-name><tp:taxon-name-part taxon-name-part-type="genus" reg="Zingiber">Z.</tp:taxon-name-part> <tp:taxon-name-part taxon-name-part-type="species" reg="kawagoi">kawagoi</tp:taxon-name-part></tp:taxon-name></italic> and <italic><tp:taxon-name><tp:taxon-name-part taxon-name-part-type="genus" reg="Zingiber">Z.</tp:taxon-name-part> <tp:taxon-name-part taxon-name-part-type="species" reg="shuanglongense">shuanglongense</tp:taxon-name-part></tp:taxon-name></italic> bear 8−11 and 4−10 flowers, respectively; <italic><tp:taxon-name><tp:taxon-name-part taxon-name-part-type="genus" reg="Zingiber">Zingiber</tp:taxon-name-part> <tp:taxon-name-part taxon-name-part-type="species" reg="chengii">chengii</tp:taxon-name-part></tp:taxon-name></italic> rarely has sterile bracts, whereas <italic><tp:taxon-name><tp:taxon-name-part taxon-name-part-type="genus" reg="Zingiber">Z.</tp:taxon-name-part> <tp:taxon-name-part taxon-name-part-type="species" reg="kawagoii">kawagoii</tp:taxon-name-part></tp:taxon-name></italic> and <italic><tp:taxon-name><tp:taxon-name-part taxon-name-part-type="genus" reg="Zingiber">Z.</tp:taxon-name-part> <tp:taxon-name-part taxon-name-part-type="species" reg="shuanglongense">shuanglongense</tp:taxon-name-part></tp:taxon-name></italic> have apparent sterile bracts; <italic><tp:taxon-name><tp:taxon-name-part taxon-name-part-type="genus" reg="Zingiber">Zingiber</tp:taxon-name-part> <tp:taxon-name-part taxon-name-part-type="species" reg="chengii">chengii</tp:taxon-name-part></tp:taxon-name></italic> has ovoid fruit, whereas <italic><tp:taxon-name><tp:taxon-name-part taxon-name-part-type="genus" reg="Zingiber">Z.</tp:taxon-name-part> <tp:taxon-name-part taxon-name-part-type="species" reg="kawagoii">kawagoii</tp:taxon-name-part></tp:taxon-name></italic> and <italic><tp:taxon-name><tp:taxon-name-part taxon-name-part-type="genus" reg="Zingiber">Z.</tp:taxon-name-part> <tp:taxon-name-part taxon-name-part-type="species" reg="shuanglongense">shuanglongense</tp:taxon-name-part></tp:taxon-name></italic> has ellipsoidal one. Both <italic><tp:taxon-name><tp:taxon-name-part taxon-name-part-type="genus" reg="Zingiber">Z.</tp:taxon-name-part> <tp:taxon-name-part taxon-name-part-type="species" reg="kawagoii">kawagoii</tp:taxon-name-part></tp:taxon-name></italic> and <italic><tp:taxon-name><tp:taxon-name-part taxon-name-part-type="genus" reg="Zingiber">Z.</tp:taxon-name-part> <tp:taxon-name-part taxon-name-part-type="species" reg="shuanglongense">shuanglongense</tp:taxon-name-part></tp:taxon-name></italic> are almost enveloped by the aril, whereas <italic><tp:taxon-name><tp:taxon-name-part taxon-name-part-type="genus" reg="Zingiber">Z.</tp:taxon-name-part> <tp:taxon-name-part taxon-name-part-type="species" reg="chengii">chengii</tp:taxon-name-part></tp:taxon-name></italic> is one-third enveloped by the aril (Table <xref ref-type="table" rid="T1">1</xref>).</p><table-wrap id="T1" position="float" orientation="portrait"><label>Table 1.</label><caption><p>Morphological characters of <italic><tp:taxon-name><tp:taxon-name-part taxon-name-part-type="genus" reg="Zingiber">Zingiber</tp:taxon-name-part> <tp:taxon-name-part taxon-name-part-type="species" reg="chengii">chengii</tp:taxon-name-part></tp:taxon-name>, <tp:taxon-name><tp:taxon-name-part taxon-name-part-type="genus" reg="Zingiber">Z.</tp:taxon-name-part> <tp:taxon-name-part taxon-name-part-type="species" reg="kawagoii">kawagoii</tp:taxon-name-part></tp:taxon-name>, <tp:taxon-name><tp:taxon-name-part taxon-name-part-type="genus" reg="Zingiber">Z.</tp:taxon-name-part> <tp:taxon-name-part taxon-name-part-type="species" reg="shuanglongense">shuanglongense</tp:taxon-name-part></tp:taxon-name></italic>, and <italic><tp:taxon-name><tp:taxon-name-part taxon-name-part-type="genus" reg="Zingiber">Z.</tp:taxon-name-part> <tp:taxon-name-part taxon-name-part-type="species" reg="tenuifolium">tenuifolium</tp:taxon-name-part></tp:taxon-name></italic>.</p></caption><table id="TID0ENTAE" rules="all"><tbody><tr><td rowspan="1" colspan="1">
                    <bold>Character</bold>
                  </td><td rowspan="1" colspan="1">
                    <bold><italic><tp:taxon-name><tp:taxon-name-part taxon-name-part-type="genus" reg="Zingiber">Z.</tp:taxon-name-part> <tp:taxon-name-part taxon-name-part-type="species" reg="chengii">chengii</tp:taxon-name-part></tp:taxon-name></italic></bold>
                  </td><td rowspan="1" colspan="1">
                    <bold><italic><tp:taxon-name><tp:taxon-name-part taxon-name-part-type="genus" reg="Zingiber">Z.</tp:taxon-name-part> <tp:taxon-name-part taxon-name-part-type="species" reg="kawagoii">kawagoii</tp:taxon-name-part></tp:taxon-name></italic></bold>
                  </td><td rowspan="1" colspan="1">
                    <bold><italic><tp:taxon-name><tp:taxon-name-part taxon-name-part-type="genus" reg="Zingiber">Z.</tp:taxon-name-part> <tp:taxon-name-part taxon-name-part-type="species" reg="shuanglongense">shuanglongense</tp:taxon-name-part></tp:taxon-name></italic></bold>
                  </td><td rowspan="1" colspan="1">
                    <bold><italic><tp:taxon-name><tp:taxon-name-part taxon-name-part-type="genus" reg="Zingiber">Z.</tp:taxon-name-part> <tp:taxon-name-part taxon-name-part-type="species" reg="tenuifolium">tenuifolium</tp:taxon-name-part></tp:taxon-name></italic></bold>
                  </td></tr><tr><td rowspan="1" colspan="1">Rhizome</td><td rowspan="1" colspan="1">yellowish</td><td rowspan="1" colspan="1">yellow to greenish yellow</td><td rowspan="1" colspan="1">dark violet internally</td><td rowspan="1" colspan="1">yellow to greenish yellow</td></tr><tr><td rowspan="1" colspan="1">Leafy shoots</td><td rowspan="1" colspan="1">spreading to weakly<break/> arching, 11–15 leaves</td><td rowspan="1" colspan="1">erect, 6–21 leaves</td><td rowspan="1" colspan="1">erect, or slightly inclined,<break/> 7–21 leaves</td><td rowspan="1" colspan="1">spreading to weakly<break/> arching, 13–23 leaves</td></tr><tr><td rowspan="1" colspan="1">Lamina shape</td><td rowspan="1" colspan="1">linear-lanceolate to lanceolate,<break/> 9–15 × 1.5–2.5 cm</td><td rowspan="1" colspan="1">narrowly oblong to lanceolate,<break/> 12–29 × 3–8.5 cm</td><td rowspan="1" colspan="1">narrowly oblong to lanceolate, 12–23 × 2–7 cm</td><td rowspan="1" colspan="1">linear to narrowly ovate, 18–23 × 1.5–3.0 cm</td></tr><tr><td rowspan="1" colspan="1">Lamina length: width ratio</td><td rowspan="1" colspan="1">ca. 6</td><td rowspan="1" colspan="1">ca. 3.8</td><td rowspan="1" colspan="1">ca. 3.7</td><td rowspan="1" colspan="1">ca. 10</td></tr><tr><td rowspan="1" colspan="1">Flower number of each spike</td><td rowspan="1" colspan="1">1−3</td><td rowspan="1" colspan="1">8−11</td><td rowspan="1" colspan="1">4−10</td><td rowspan="1" colspan="1">unknown</td></tr><tr><td rowspan="1" colspan="1">Floral tube</td><td rowspan="1" colspan="1">extending at least 15 mm beyond the bract</td><td rowspan="1" colspan="1">extending at least 10 mm beyond the bract</td><td rowspan="1" colspan="1">extending at least 10 mm beyond the bract</td><td rowspan="1" colspan="1">extending only 2 mm beyond the bract</td></tr><tr><td rowspan="1" colspan="1">Color of corolla tube</td><td rowspan="1" colspan="1">cream-white</td><td rowspan="1" colspan="1">yellowish</td><td rowspan="1" colspan="1">cream-white</td><td rowspan="1" colspan="1">white with slight pink</td></tr><tr><td rowspan="1" colspan="1">Labellum</td><td rowspan="1" colspan="1">widely obovate, 21–33 × 29–19 mm, margin crisped,<break/> apex retuse or entire</td><td rowspan="1" colspan="1">obovate to oblong, 15–20 × 5–10 mm, apex retuse or entire or acuminate</td><td rowspan="1" colspan="1">broadly ovate or obovate, 24–34 × 15–16 mm, apex retuse or cleft</td><td rowspan="1" colspan="1">subrhombic to ovate, 24–28 × 13–17 mm,<break/> margin crisped, apex acuminate obtuse or shortly incised</td></tr><tr><td rowspan="1" colspan="1">Lateral staminodes</td><td rowspan="1" colspan="1">narrowly oblong, 18–24 × 4–7 mm, basal 1/3 to 1/4 connate to labellum, apex acute or obtuse</td><td rowspan="1" colspan="1">oblong, 14–18 × 5–6 mm, basal 1/2 to 2/3 connate to labellum, apex acute or obtuse</td><td rowspan="1" colspan="1">narrowly oblong, 15–29 × 3–6 mm, basal 1/3 to 1/4 connate to labellum, apex acute or obtuse</td><td rowspan="1" colspan="1">narrowly ovate, 13–18 × 3–5.5 mm, basal<break/> 1/3 to 1/2 connate to labellum, apex acute<break/> or obtuse</td></tr><tr><td rowspan="1" colspan="1">Color of labellum and lateral staminodes</td><td rowspan="1" colspan="1">violet, scattered with cream-white patches at base</td><td rowspan="1" colspan="1">red or deep violet, yellowish at base</td><td rowspan="1" colspan="1">violet, scattered with cream-white patches at base</td><td rowspan="1" colspan="1">deep violet with cream-white patch<break/> at base</td></tr><tr><td rowspan="1" colspan="1">Fruit shape</td><td rowspan="1" colspan="1">ovate</td><td rowspan="1" colspan="1">elliptic</td><td rowspan="1" colspan="1">elliptic</td><td rowspan="1" colspan="1">unknown</td></tr><tr><td rowspan="1" colspan="1">Seed enveloped by the aril</td><td rowspan="1" colspan="1">1/3</td><td rowspan="1" colspan="1">3/4</td><td rowspan="1" colspan="1">3/4</td><td rowspan="1" colspan="1">unknown</td></tr></tbody></table></table-wrap><p>Compared with the images of the syntype of <italic><tp:taxon-name><tp:taxon-name-part taxon-name-part-type="genus" reg="Zingiber">Z.</tp:taxon-name-part> <tp:taxon-name-part taxon-name-part-type="species" reg="pleiostachyum">pleiostachyum</tp:taxon-name-part></tp:taxon-name></italic>, <italic><tp:taxon-name><tp:taxon-name-part taxon-name-part-type="genus" reg="Zingiber">Z.</tp:taxon-name-part> <tp:taxon-name-part taxon-name-part-type="species" reg="chengii">chengii</tp:taxon-name-part></tp:taxon-name></italic> has much narrower lamina, with a length: width ratio of ca. 6 (vs. ca. 3.8 in <italic><tp:taxon-name><tp:taxon-name-part taxon-name-part-type="genus" reg="Zingiber">Z.</tp:taxon-name-part> <tp:taxon-name-part taxon-name-part-type="species" reg="pleiostachyum">pleiostachyum</tp:taxon-name-part></tp:taxon-name></italic>) and rarely has sterile bracts. <italic><tp:taxon-name><tp:taxon-name-part taxon-name-part-type="genus" reg="Zingiber">Zingiber</tp:taxon-name-part> <tp:taxon-name-part taxon-name-part-type="species" reg="chengii">chengii</tp:taxon-name-part></tp:taxon-name></italic> is similar to <italic><tp:taxon-name><tp:taxon-name-part taxon-name-part-type="genus" reg="Zingiber">Z.</tp:taxon-name-part> <tp:taxon-name-part taxon-name-part-type="species" reg="tenuifolium">tenuifolium</tp:taxon-name-part></tp:taxon-name></italic> L. Bai endemic to Yunnan (<xref ref-type="bibr" rid="B2">Bai et al. 2015b</xref>), but the number of blades per leafy shoot of <italic><tp:taxon-name><tp:taxon-name-part taxon-name-part-type="genus" reg="Zingiber">Z.</tp:taxon-name-part> <tp:taxon-name-part taxon-name-part-type="species" reg="chengii">chengii</tp:taxon-name-part></tp:taxon-name></italic> is about 11–15 vs. 13–23 in <italic><tp:taxon-name><tp:taxon-name-part taxon-name-part-type="genus" reg="Zingiber">Z.</tp:taxon-name-part> <tp:taxon-name-part taxon-name-part-type="species" reg="tenuifolium">tenuifolium</tp:taxon-name-part></tp:taxon-name></italic>. The two species can also be distinguished by the length to width ratio of the lamina, which is ca. 6 in <italic><tp:taxon-name><tp:taxon-name-part taxon-name-part-type="genus" reg="Zingiber">Z.</tp:taxon-name-part> <tp:taxon-name-part taxon-name-part-type="species" reg="chengii">chengii</tp:taxon-name-part></tp:taxon-name></italic> vs. ca. 10 in <italic><tp:taxon-name><tp:taxon-name-part taxon-name-part-type="genus" reg="Zingiber">Z.</tp:taxon-name-part> <tp:taxon-name-part taxon-name-part-type="species" reg="tenuifolium">tenuifolium</tp:taxon-name-part></tp:taxon-name></italic>. <italic><tp:taxon-name><tp:taxon-name-part taxon-name-part-type="genus" reg="Zingiber">Zingiber</tp:taxon-name-part> <tp:taxon-name-part taxon-name-part-type="species" reg="tenuifolium">tenuifolium</tp:taxon-name-part></tp:taxon-name></italic> also has apparent sterile bracts while these are rare in <italic><tp:taxon-name><tp:taxon-name-part taxon-name-part-type="genus" reg="Zingiber">Z.</tp:taxon-name-part> <tp:taxon-name-part taxon-name-part-type="species" reg="chengii">chengii</tp:taxon-name-part></tp:taxon-name></italic>. These comparisons indicate that <italic><tp:taxon-name><tp:taxon-name-part taxon-name-part-type="genus" reg="Zingiber">Z.</tp:taxon-name-part> <tp:taxon-name-part taxon-name-part-type="species" reg="chengii">chengii</tp:taxon-name-part></tp:taxon-name></italic> is clearly different from other known similar congeners, therefore we treat <italic><tp:taxon-name><tp:taxon-name-part taxon-name-part-type="genus" reg="Zingiber">Z.</tp:taxon-name-part> <tp:taxon-name-part taxon-name-part-type="species" reg="chengii">chengii</tp:taxon-name-part></tp:taxon-name></italic> as a new species in Taiwan. Also, <italic><tp:taxon-name><tp:taxon-name-part taxon-name-part-type="genus" reg="Zingiber">Z.</tp:taxon-name-part> <tp:taxon-name-part taxon-name-part-type="species" reg="chengii">chengii</tp:taxon-name-part></tp:taxon-name></italic> has ellipsoidal pollen grains with spiro-striate sculpturing (Fig. <xref ref-type="fig" rid="F5">5</xref>), and the inflorescence borne on a radical, procumbent peduncle (Fig. <xref ref-type="fig" rid="F1">1A</xref>, <xref ref-type="fig" rid="F2">2E</xref>, <xref ref-type="fig" rid="F3">3F</xref>). These characters indicate that this new species belongs to sect. <tp:taxon-name><tp:taxon-name-part taxon-name-part-type="genus" reg="Zingiber"/><tp:taxon-name-part taxon-name-part-type="section" reg="Cryptanthium">Cryptanthium</tp:taxon-name-part></tp:taxon-name>.</p><fig id="F1" position="float" orientation="portrait"><object-id xmlns:xlink="http://www.w3.org/1999/xlink" content-type="doi" xlink:type="simple">10.3897/phytokeys.139.37294.figure1</object-id><object-id xmlns:xlink="http://www.w3.org/1999/xlink" content-type="arpha" xlink:type="simple">E867E29C-3527-52C5-9967-3FBD7157A004</object-id><label>Figure 1.</label><caption><p>Line drawings of <italic><tp:taxon-name><tp:taxon-name-part taxon-name-part-type="genus" reg="Zingiber">Zingiber</tp:taxon-name-part> <tp:taxon-name-part taxon-name-part-type="species" reg="chengii">chengii</tp:taxon-name-part></tp:taxon-name></italic> Y.H.Tseng, C.M.Wang &amp; Y.C.Lin , sp. nov. <bold>A</bold> habit <bold>B</bold> base of plant <bold>C</bold> rhizome <bold>D−E</bold> leaf adaxial and abaxial surface <bold>F</bold> ligulate <bold>G−K</bold> bracts and bracteoles <bold>L</bold> dorsal corolla lobe <bold>M</bold> lateral corolla lobe <bold>N−O</bold> inflorescences <bold>P</bold> flower <bold>Q</bold> pistil <bold>R</bold> stamen and anther crest <bold>S</bold> labellum with basally connate lateral staminodes <bold>T</bold> fruit.</p></caption><graphic xmlns:xlink="http://www.w3.org/1999/xlink" xlink:href="phytokeys-139-001-g001.jpg" position="float" orientation="portrait" xlink:type="simple" id="oo_371978.jpg"><uri content-type="original_file" xlink:type="simple">https://binary.pensoft.net/fig/371978</uri></graphic></fig><fig id="F2" position="float" orientation="portrait"><object-id xmlns:xlink="http://www.w3.org/1999/xlink" content-type="doi" xlink:type="simple">10.3897/phytokeys.139.37294.figure2</object-id><object-id xmlns:xlink="http://www.w3.org/1999/xlink" content-type="arpha" xlink:type="simple">8462A5A5-9263-5F87-BBDD-8CFEE2639E0C</object-id><label>Figure 2.</label><caption><p>Phenologic phases of <italic><tp:taxon-name><tp:taxon-name-part taxon-name-part-type="genus" reg="Zingiber">Zingiber</tp:taxon-name-part> <tp:taxon-name-part taxon-name-part-type="species" reg="chengii">chengii</tp:taxon-name-part></tp:taxon-name></italic> Y.H.Tseng, C.M.Wang &amp; Y.C.Lin, sp. nov. <bold>A</bold> withering period <bold>B</bold> dormant period (rhizome) <bold>C</bold> growth period <bold>D</bold> mature period <bold>E</bold> flowering period.</p></caption><graphic xmlns:xlink="http://www.w3.org/1999/xlink" xlink:href="phytokeys-139-001-g002.jpg" position="float" orientation="portrait" xlink:type="simple" id="oo_371979.jpg"><uri content-type="original_file" xlink:type="simple">https://binary.pensoft.net/fig/371979</uri></graphic></fig><fig id="F3" position="float" orientation="portrait"><object-id xmlns:xlink="http://www.w3.org/1999/xlink" content-type="doi" xlink:type="simple">10.3897/phytokeys.139.37294.figure3</object-id><object-id xmlns:xlink="http://www.w3.org/1999/xlink" content-type="arpha" xlink:type="simple">CE746E3F-5127-5824-8073-8060705C7475</object-id><label>Figure 3.</label><caption><p><italic><tp:taxon-name><tp:taxon-name-part taxon-name-part-type="genus" reg="Zingiber">Zingiber</tp:taxon-name-part> <tp:taxon-name-part taxon-name-part-type="species" reg="chengii">chengii</tp:taxon-name-part></tp:taxon-name></italic> Y.H.Tseng, C.M.Wang &amp; Y.C.Lin, sp. nov. <bold>A</bold> habit <bold>B</bold> rhizome <bold>C</bold> the cross-section of rhizome <bold>D</bold> leaf blade <bold>E</bold> ligule and sheath (side view) <bold>E</bold>’ sheath (front view) <bold>F</bold> inflorescence <bold>G</bold> flower dissection <bold>1</bold> fertile bracts <bold>2</bold> Bracteole <bold>3</bold> calyx <bold>4</bold> dorsal corolla lobe <bold>5</bold> lateral corolla lobes <bold>6</bold> Labellum with basally connate lateral staminodes <bold>7</bold> ovary <bold>8</bold> floral tube with stamen and stigma (side view) <bold>H−J</bold> fruit <bold>K</bold> seeds.</p></caption><graphic xmlns:xlink="http://www.w3.org/1999/xlink" xlink:href="phytokeys-139-001-g003.jpg" position="float" orientation="portrait" xlink:type="simple" id="oo_371980.jpg"><uri content-type="original_file" xlink:type="simple">https://binary.pensoft.net/fig/371980</uri></graphic></fig></tp:treatment-sec><tp:treatment-sec sec-type="material" id="SECID0EUXAE"><title>Type.</title><p>TAIWAN. Hsinchu County, Jianshih township, elevation ca. 320 m, 23 May 2014. <italic>Yen Hsueh Tseng 5614</italic> (Holotype: TCF).</p></tp:treatment-sec><tp:treatment-sec sec-type="description" id="SECID0E3XAE"><title>Description.</title><p>Perennial rhizomatous herbs, 40–70 cm tall. Rhizomes fleshy, compacted, sympodial, densely branched, 0.8–1.4 cm in diameter, surface brown, center light yellow; root tubers terete, distantly from the rhizomes, ca. 3.8 × 1.2 cm, surface brownish green. Leafy shoots erect, 1–16 per plant, forming dense clumps, spreading, each shoot comprising 11–15 well-developed leaves at anthesis. Leaves deciduous, simple, distichous; ligules ca. 2 mm long, bilobed, membranaceous, pale green, auriculate; petiole 2.0−3.0 mm long, adnate to lamina by a pulvinus; lamina linear-lanceolate to lanceolate, 9−15 × 1.5−2.5 cm, length:width ratio 5.1−6.6, adaxial surface green, glabrous, abaxial surface pale green, pubescent along the midrib, base cuneate obtuse, apex acuminate, margin entire, conspicuously undulate, chartaceous. Spike 1–2 per plant, arising from rhizomes; peduncles 2.5–6.2 cm long, ascending, glabrous; spike narrowly oblong, ca. 10.5–12.5 × 2.0–3.0 cm, each with 1–3 flowers; fertile bracts yellowish green, one-flowered, lanceolate, 2.5–3.0 × 0.6–0.8 cm, usually red tinged, usually involute on both sides, apex acute to attenuate; bracteole lanceolate, 1.8–2.8 × 0.6–0.8 cm, translucent green with slight red tinge, apex acute. Flowers ca. 7.0–9.0 cm long, exerting much beyond the bracts; calyx tubular, membranaceous, ca. 7 mm long, with unilateral incision, translucent. Corolla tube slender, ca. 3.5-cm long, cream-white, glabrous externally and internally; dorsal corolla lobe lanceolate, ca. 2.7 × 0.7 cm, purple, apex acuminate; lateral corolla lobes lanceolate, ca. 2.5 × 0.7 cm, purple, apex acuminate; labellum widely obovate, ca. 3.0 × 2.5 cm, purple, apex retuse or entire, scattered with cream-white patches at base; lateral staminodes narrowly oblong, ca. 2.0 × 0.5 cm, connate to labellum at ca. basal 1/3 to 1/4, purple. Stamen one; filament short; anther connective tissue cream-white, elongated appendage of a wrapped style; anther thecae two, ca. 1 cm long, longitudinal dehiscense, pollen light yellow; anther crest beak-shaped, ca. 1.5-cm long when stretched, purple, apex entire. Style filiform, white, ca. 5.5-cm long, extending to the end of anther crest; stigma white, ciliate. Ovary cylindrical, trilocular, ca. 6.0 × 3.0 mm, yellowish green, glabrous; epigynous glands two, narrowly conical, ca. 6-mm long, pale yellow, apices sharp. Capsule ovate, dehiscence loculicidally ca. 1.5 × 1.3 cm, usually as long as the persistent bract, pericarp yellowish cream or orange-red inside. Seed ellipsoid, ca. 4.0 mm × 2.0 mm, enveloped by the aril. Aril white, deep denticulate at apex, enveloping 1/3<sup>rd</sup> of the length of the seeds. Pollen grains ellipsoidal, 103.16–112.01 × 68.73–81.73 μm with P/E ratio 1.32–1.56, surface inaperturate and with spiro-striate sculpturing (Fig. <xref ref-type="fig" rid="F5">5</xref>).</p></tp:treatment-sec><tp:treatment-sec sec-type="phenology" id="SECID0EIYAE"><title>Phenology.</title><p>Flowering between May and July, and fruiting between July and September. Growth and reproduction period between March and September, withering from September to November, and dormant period between December and February (Fig. <xref ref-type="fig" rid="F2">2</xref>).</p></tp:treatment-sec><tp:treatment-sec sec-type="distribution" id="SECID0ESYAE"><title>Distribution and habitat.</title><p>Endemic species of Taiwan. Based on the geographical climatic regions and vegetation zones (<xref ref-type="bibr" rid="B9">Su 1984</xref>, <xref ref-type="bibr" rid="B10">1985</xref>), <italic><tp:taxon-name><tp:taxon-name-part taxon-name-part-type="genus" reg="Zingiber">Z.</tp:taxon-name-part> <tp:taxon-name-part taxon-name-part-type="species" reg="chengii">chengii</tp:taxon-name-part></tp:taxon-name></italic> is distributed only in the northwest inland region, moist areas of cloud forests of the <italic><tp:taxon-name><tp:taxon-name-part taxon-name-part-type="genus" reg="Machilus">Machilus</tp:taxon-name-part></tp:taxon-name></italic>–<italic><tp:taxon-name><tp:taxon-name-part taxon-name-part-type="genus" reg="Castanopsis">Castanopsis</tp:taxon-name-part></tp:taxon-name></italic> forest zone at an altitude of 530 m, and is found only on the rock cliff of Yuluo riverside (Hsinchu County) in northern Taiwan (Fig. <xref ref-type="fig" rid="F4">4</xref>). Common companion species are <italic><tp:taxon-name><tp:taxon-name-part taxon-name-part-type="genus" reg="Arundo">Arundo</tp:taxon-name-part> <tp:taxon-name-part taxon-name-part-type="species" reg="formosana">formosana</tp:taxon-name-part></tp:taxon-name></italic> Hack. (<tp:taxon-name><tp:taxon-name-part taxon-name-part-type="family">Poaceae</tp:taxon-name-part></tp:taxon-name>), <italic><tp:taxon-name><tp:taxon-name-part taxon-name-part-type="genus" reg="Sedum">Sedum</tp:taxon-name-part> <tp:taxon-name-part taxon-name-part-type="species" reg="actinocarpum">actinocarpum</tp:taxon-name-part></tp:taxon-name></italic> Yamam. (<tp:taxon-name><tp:taxon-name-part taxon-name-part-type="family">Crassulaceae</tp:taxon-name-part></tp:taxon-name>), <italic><tp:taxon-name><tp:taxon-name-part taxon-name-part-type="genus" reg="Rhaphidophora">Rhaphidophora</tp:taxon-name-part> <tp:taxon-name-part taxon-name-part-type="species" reg="hongkongensis">hongkongensis</tp:taxon-name-part></tp:taxon-name></italic> Schott (<tp:taxon-name><tp:taxon-name-part taxon-name-part-type="family">Araceae</tp:taxon-name-part></tp:taxon-name>), <italic><tp:taxon-name><tp:taxon-name-part taxon-name-part-type="genus" reg="Pothos">Pothos</tp:taxon-name-part> <tp:taxon-name-part taxon-name-part-type="species" reg="chinensis">chinensis</tp:taxon-name-part></tp:taxon-name></italic> (Raf.) Merr. (<tp:taxon-name><tp:taxon-name-part taxon-name-part-type="family">Araceae</tp:taxon-name-part></tp:taxon-name>), <italic><tp:taxon-name><tp:taxon-name-part taxon-name-part-type="genus" reg="Pilea">Pilea</tp:taxon-name-part> <tp:taxon-name-part taxon-name-part-type="species" reg="plataniflora">plataniflora</tp:taxon-name-part></tp:taxon-name></italic> C.H.Wright (<tp:taxon-name><tp:taxon-name-part taxon-name-part-type="family">Urticaceae</tp:taxon-name-part></tp:taxon-name>), and <italic><tp:taxon-name><tp:taxon-name-part taxon-name-part-type="genus" reg="Pyrrosia">Pyrrosia</tp:taxon-name-part> <tp:taxon-name-part taxon-name-part-type="species" reg="lingua">lingua</tp:taxon-name-part></tp:taxon-name></italic> (Thunb.) Farw. (<tp:taxon-name><tp:taxon-name-part taxon-name-part-type="family">Polypodiaceae</tp:taxon-name-part></tp:taxon-name>). Sometimes, <italic><tp:taxon-name><tp:taxon-name-part taxon-name-part-type="genus" reg="Zingiber">Z.</tp:taxon-name-part> <tp:taxon-name-part taxon-name-part-type="species" reg="kawagoii">kawagoii</tp:taxon-name-part></tp:taxon-name></italic> is found nearby; however, no potential hybrid individual has been observed.</p><fig id="F4" position="float" orientation="portrait"><object-id xmlns:xlink="http://www.w3.org/1999/xlink" content-type="doi" xlink:type="simple">10.3897/phytokeys.139.37294.figure4</object-id><object-id xmlns:xlink="http://www.w3.org/1999/xlink" content-type="arpha" xlink:type="simple">EB63DB2D-5124-5594-ABD7-6C406CE4A46E</object-id><label>Figure 4.</label><caption><p>Distribution map of <italic><tp:taxon-name><tp:taxon-name-part taxon-name-part-type="genus" reg="Zingiber">Zingiber</tp:taxon-name-part> <tp:taxon-name-part taxon-name-part-type="species" reg="chengii">chengii</tp:taxon-name-part></tp:taxon-name></italic> Y.H.Tseng, C.M.Wang &amp; Y.C.Lin, sp. nov.</p></caption><graphic xmlns:xlink="http://www.w3.org/1999/xlink" xlink:href="phytokeys-139-001-g004.jpg" position="float" orientation="portrait" xlink:type="simple" id="oo_371981.jpg"><uri content-type="original_file" xlink:type="simple">https://binary.pensoft.net/fig/371981</uri></graphic></fig><fig id="F5" position="float" orientation="portrait"><object-id xmlns:xlink="http://www.w3.org/1999/xlink" content-type="doi" xlink:type="simple">10.3897/phytokeys.139.37294.figure5</object-id><object-id xmlns:xlink="http://www.w3.org/1999/xlink" content-type="arpha" xlink:type="simple">17C11384-0ED5-56CA-9F4B-49FDAB4DFD96</object-id><label>Figure 5.</label><caption><p>Pollen morphology of <italic><tp:taxon-name><tp:taxon-name-part taxon-name-part-type="genus" reg="Zingiber">Zingiber</tp:taxon-name-part> <tp:taxon-name-part taxon-name-part-type="species" reg="chengii">chengii</tp:taxon-name-part></tp:taxon-name></italic> Y.H.Tseng, C.M.Wang &amp; Y.C.Lin, sp. nov. <bold>A</bold> equatorial view <bold>B</bold> polar view.</p></caption><graphic xmlns:xlink="http://www.w3.org/1999/xlink" xlink:href="phytokeys-139-001-g005.jpg" position="float" orientation="portrait" xlink:type="simple" id="oo_371982.jpg"><uri content-type="original_file" xlink:type="simple">https://binary.pensoft.net/fig/371982</uri></graphic></fig></tp:treatment-sec><tp:treatment-sec sec-type="Chinese name" id="SECID0E35AE"><title>Chinese name.</title><p>Hsia-yeh-chiang (狹葉薑).</p></tp:treatment-sec><tp:treatment-sec sec-type="etymology" id="SECID0EB6AE"><title>Etymology.</title><p>The species epithet “<italic>chengii</italic>” was given in honor of Mr. Yuen-Chun Cheng (鄭元春) who first discovered the new species.</p></tp:treatment-sec><tp:treatment-sec sec-type="conservation status" id="SECID0ER6AE"><title>Conservation status.</title><p><italic><tp:taxon-name><tp:taxon-name-part taxon-name-part-type="genus" reg="Zingiber">Zingiber</tp:taxon-name-part> <tp:taxon-name-part taxon-name-part-type="species" reg="chengii">chengii</tp:taxon-name-part></tp:taxon-name></italic> has been abundant on the rock cliff of Youluo riverside, where more than 100 individuals have been observed in an area of ca. 400 m<sup>2</sup>, since 2014. However, its population gradually decreased due to disturbances by visitors. Additional specimens were discovered along the Yuluo riverside in similar riverine habitats. These areas are difficult to approach due to the presence of hazardous rivers and cliffs. We categorize the new species as Endangered (EN B1; C2a(i)) following <xref ref-type="bibr" rid="B5">IUCN (2017)</xref>.</p></tp:treatment-sec><tp:treatment-sec sec-type="material" id="SECID0EJAAG"><title>Additional specimens examined.</title><p><italic><tp:taxon-name><tp:taxon-name-part taxon-name-part-type="genus" reg="Zingiber">Zingiber</tp:taxon-name-part> <tp:taxon-name-part taxon-name-part-type="species" reg="chengii">chengii</tp:taxon-name-part></tp:taxon-name></italic>: TAIWAN. Hsinchu County, Hengshan Township (<named-content xmlns:xlink="http://www.w3.org/1999/xlink" content-type="dwc:verbatimCoordinates" xlink:type="simple"><named-content content-type="geo-json" specific-use="{&#34;type&#34;:&#34;Point&#34;,&#34;coordinates&#34;:[121.184000,24.694000]}" id="NCID0E4AAG" xlink:type="simple">24.694, 121.184</named-content></named-content>), 23 May 2014. <italic>Yen Hsueh Tseng 5615</italic> (TCF); same loc., 29 May 2017. <italic>Chao 4471</italic> (TAIF); same loc., 25 July 2014. <italic>Chiu-Mei Wang &amp; Ching-Yao Li 16051</italic> (TNM); same loc., 7 June 2015. <italic>Y.C. Lin 1148</italic> (TCF); Bilin Bridge (<named-content xmlns:xlink="http://www.w3.org/1999/xlink" content-type="dwc:verbatimCoordinates" xlink:type="simple"><named-content content-type="geo-json" specific-use="{&#34;type&#34;:&#34;Point&#34;,&#34;coordinates&#34;:[121.220000,24.695000]}" id="NCID0ENBAG" xlink:type="simple">24.695, 121.220</named-content></named-content>), 1 July 2015. <italic>Y.C. Lin 1355</italic> (TCF).</p><p><italic><tp:taxon-name><tp:taxon-name-part taxon-name-part-type="genus" reg="Zingiber">Zingiber</tp:taxon-name-part> <tp:taxon-name-part taxon-name-part-type="species" reg="shuanglongense">shuanglongense</tp:taxon-name-part></tp:taxon-name></italic>: TAIWAN. Nantou County, Sinyi Township, Shuanglung Logging Trail, <italic>Y.C.Lin 1294</italic> (TCF); Jenlun Logging Road, <italic>Y.C.Lin 1306</italic> (TCF); Chiayi County, Jhuci Township, Mt. Dadungshan backbend (huitouwan), <italic>Y.C.Lin 1292</italic> (TCF); Kaohsiung City, Taoyuan District, Tengchih, <italic>Y.C.Lin 1256</italic> (TCF); Jiasian District, Mt. Paiyun, <italic>Y.C.Lin 1319</italic> (TCF).</p><p><italic><tp:taxon-name><tp:taxon-name-part taxon-name-part-type="genus" reg="Zingiber">Zingiber</tp:taxon-name-part> <tp:taxon-name-part taxon-name-part-type="species" reg="kawagoii">kawagoii</tp:taxon-name-part></tp:taxon-name></italic>: TAIWAN. New Taipei City, Shiding District, Mt. Erhkeshan, <italic>Y.C.Lin 1066</italic> (TCF); Nantou County, Jiji Township, Mt. Chichidashan, <italic>Y.C. Lin 1290</italic> (TCF); Chiayi County, Alishan Township, Lungtou, <italic>Y.C. Lin 1278</italic> (TCF), Mihu trail, <italic>Y.C.Lin 1151</italic> (TCF); Kaohsiung City, Maolin District, Shanping, <italic>Y.C. Lin 985</italic> (TCF); Pingtung County, Shizi Township, Shuangliu Forest Recreation Area, <italic>Y.C. Lin 1303</italic> (TCF).</p><p><italic><tp:taxon-name><tp:taxon-name-part taxon-name-part-type="genus" reg="Zingiber">Zingiber</tp:taxon-name-part> <tp:taxon-name-part taxon-name-part-type="species" reg="pleiostachyum">pleiostachyum</tp:taxon-name-part></tp:taxon-name></italic>: TAIWAN. Syntype: Pingtung County, Bankinsing mountains, <italic>A. Henry 147</italic> (K &amp; UPS) &amp; <italic>1659</italic> (K).</p><sec sec-type="Identification key to the species of Zingiber in Taiwan" id="SECID0EVDAG"><title>Identification key to the species of <italic><tp:taxon-name><tp:taxon-name-part taxon-name-part-type="genus" reg="Zingiber">Zingiber</tp:taxon-name-part></tp:taxon-name></italic> in Taiwan</title><table-wrap content-type="key" position="anchor" orientation="portrait"><table id="TID0EFMAC" rules="all"><tbody><tr><td rowspan="1" colspan="1">1</td><td rowspan="1" colspan="1">Ligules reduced, weakly bilobed; labellum yellowish</td><td rowspan="1" colspan="1">
                      <bold><italic><tp:taxon-name><tp:taxon-name-part taxon-name-part-type="genus" reg="Zingiber">Z.</tp:taxon-name-part> <tp:taxon-name-part taxon-name-part-type="species" reg="oligophyllum">oligophyllum</tp:taxon-name-part></tp:taxon-name></italic></bold>
                    </td></tr><tr><td rowspan="1" colspan="1">–</td><td rowspan="1" colspan="1">Ligules bilobed; labellum violet or reddish</td><td rowspan="1" colspan="1">
                      <bold>2</bold>
                    </td></tr><tr><td rowspan="1" colspan="1">2</td><td rowspan="1" colspan="1">Spike rarely has sterile bracts; capsule ovate; 1/3<sup>rd</sup> of seed enveloped by the aril</td><td rowspan="1" colspan="1">
                      <bold><italic><tp:taxon-name><tp:taxon-name-part taxon-name-part-type="genus" reg="Zingiber">Z.</tp:taxon-name-part> <tp:taxon-name-part taxon-name-part-type="species" reg="chengii">chengii</tp:taxon-name-part></tp:taxon-name></italic></bold>
                    </td></tr><tr><td rowspan="1" colspan="1">–</td><td rowspan="1" colspan="1">Spike has sterile bracts; capsule elliptic; 3/4<sup>th</sup> of seed enveloped by the aril</td><td rowspan="1" colspan="1">
                      <bold>3</bold>
                    </td></tr><tr><td rowspan="1" colspan="1">3</td><td rowspan="1" colspan="1">Corolla tube yellowish; 1/2 to 1/3 of lateral staminodes connate to labellum; the capsule length is 1/2−2/3 of the persistent bract</td><td rowspan="1" colspan="1">
                      <bold><italic><tp:taxon-name><tp:taxon-name-part taxon-name-part-type="genus" reg="Zingiber">Z.</tp:taxon-name-part> <tp:taxon-name-part taxon-name-part-type="species" reg="kawagoii">kawagoii</tp:taxon-name-part></tp:taxon-name></italic></bold>
                    </td></tr><tr><td rowspan="1" colspan="1">–</td><td rowspan="1" colspan="1">Corolla tube cream-white; 1/3 to 1/4 of lateral staminodes connate to labellum; capsule equal to or longer than the persistent bract</td><td rowspan="1" colspan="1">
                      <bold><italic><tp:taxon-name><tp:taxon-name-part taxon-name-part-type="genus" reg="Zingiber">Z.</tp:taxon-name-part> <tp:taxon-name-part taxon-name-part-type="species" reg="shuanglongense">shuanglongense</tp:taxon-name-part></tp:taxon-name></italic></bold>
                    </td></tr></tbody></table></table-wrap></sec></tp:treatment-sec><ref-list><ref id="B2"><mixed-citation xmlns:xlink="http://www.w3.org/1999/xlink" xlink:type="simple"><person-group><name name-style="western"><surname>Bai</surname><given-names>L</given-names></name><name name-style="western"><surname>Leong-Škorničková</surname><given-names>J</given-names></name><name name-style="western"><surname>Xia</surname><given-names>NH</given-names></name></person-group> (<year>2015b</year>) <article-title>Taxonomic studies on <italic><tp:taxon-name><tp:taxon-name-part taxon-name-part-type="genus">Zingiber</tp:taxon-name-part></tp:taxon-name></italic> (<tp:taxon-name><tp:taxon-name-part taxon-name-part-type="family">Zingiberaceae</tp:taxon-name-part></tp:taxon-name>) in China II: <italic><tp:taxon-name><tp:taxon-name-part taxon-name-part-type="genus">Zingiber</tp:taxon-name-part> <tp:taxon-name-part taxon-name-part-type="species">tenuifolium</tp:taxon-name-part></tp:taxon-name></italic>, a new species from Yunnan, China.</article-title><source>Phytotaxa</source><volume>227</volume>(<issue>1</issue>): <fpage>92</fpage>–<lpage>98</lpage>. <ext-link xlink:type="simple" ext-link-type="doi" xlink:href="10.11646/phytotaxa.227.1.10">https://doi.org/10.11646/phytotaxa.227.1.10</ext-link></mixed-citation></ref><ref id="B9"><mixed-citation xmlns:xlink="http://www.w3.org/1999/xlink" xlink:type="simple"><person-group><name name-style="western"><surname>Su</surname><given-names>HJ</given-names></name></person-group> (<year>1984</year>) <article-title>Studies on the climatic and vegetation types of the natural forests in Taiwan (II) altitudinal vegetation zones in relation to temperature gradient.</article-title><source>Quarterly Journal of Chinese Forestry</source><volume>17</volume>(<issue>4</issue>): <fpage>57</fpage>–<lpage>73</lpage>.</mixed-citation></ref><ref id="B10"><mixed-citation xmlns:xlink="http://www.w3.org/1999/xlink" xlink:type="simple"><person-group><name name-style="western"><surname>Su</surname><given-names>HJ</given-names></name></person-group> (<year>1985</year>) <article-title>Studies on the climate and vegetation types of the natural forests in Taiwan (III) a scheme of geographical climatic regions.</article-title><source>Quarterly Journal of Chinese Forestry</source><volume>18</volume>(<issue>3</issue>): <fpage>33</fpage>–<lpage>44</lpage>.</mixed-citation></ref><ref id="B5"><mixed-citation xmlns:xlink="http://www.w3.org/1999/xlink" xlink:type="simple"><institution xlink:type="simple">IUCN</institution> (<year>2017</year>) Guidelines for Using the IUCN Red List Categories and Criteria. Version 13. Prepared by the Standards and Petitions Subcommittee. Available from: <ext-link xlink:type="simple" ext-link-type="uri" xlink:href="http://www.iucn-redlist.org/documents/RedListGuidelines.pdf">http://www.iucn-redlist.org/documents/RedListGuidelines.pdf</ext-link> [accessed 05.03.2018]</mixed-citation></ref></ref-list></tp:taxon-treatment>
